# Supplementary material for: Charge Injection and Energy Transfer of Surface-Engineered InP/ZnSe/ZnS Quantum Dots
Source: Nanomaterials (Basel). 2023 Mar 24;13(7):1159. doi: 10.3390/nano13071159 (PMC10096696; doi:10.3390/nano13071159)
Supplement: Supplementary file 1 [file nanomaterials-13-01159-s001.zip]

Archive with 1 entries (1 files):
- nanomaterials-2266154-supplementary.pdf
